# Supplementary material for: Linagliptin, a Selective Dipeptidyl Peptidase-4 Inhibitor, Reduces Physical and Behavioral Effects of Morphine Withdrawal
Source: Molecules. 2022 Apr 12;27(8):2478. doi: 10.3390/molecules27082478 (PMC9028142; doi:10.3390/molecules27082478)
Supplement: Supplementary file 1 [file molecules-27-02478-s001.zip]

Archive with 1 entries (1 files):
- molecules-1600065-SM.pdf
